# Supplementary material for: ITRAQ Based Proteomics Reveals the Potential Mechanism of Placental Injury Induced by Prenatal Stress
Source: Int J Mol Sci. 2024 Sep 16;25(18):9978. doi: 10.3390/ijms25189978 (PMC11432224; doi:10.3390/ijms25189978)
Supplement: Supplementary file 1 [file ijms-25-09978-s001.zip]

Archive with 1 entries (1 files):
- ijms-3139614-supplementary.pdf
